# Supplementary material for: Heterochronous mitogenomes shed light on the Holocene history of the Scandinavian brown bear
Source: Sci Rep. 2024 Oct 22;14:24917. doi: 10.1038/s41598-024-75028-6 (PMC11496541; doi:10.1038/s41598-024-75028-6)
Supplement: Supplementary file 1 — Supplementary Material 1 [file 41598_2024_75028_MOESM1_ESM.xlsx]

## Sheet: Supplementary Table S1
Supplementary Table S1: Sample List
Lab ID	Museum accession number / Sample ID	Museum/Provider	Sampling year	Age (14C BP)*	Age (14C cal. BP)*	Country	Location	Region	DMS coordinates**	Latitude***	Longitude***	Tissue	Dataset	Clade	Haplotype (TempNet)	ID in Xenikoudakis et al. 2015
Sw1	No1	Department of Archaeology, SU	-	ca. 7600 BP	-	Sweden	Östergötland	Motala	-	58.5384	15.0475	Tooth (I3)	pre-bottleneck (ancient)	1a	W1	-
Sw4	SGU 7711	SGU	-	C14: 9105 ± 50 BP	10290 ± 57 cal BP (OxA-32192)	Sweden	Skåne	Smedstorp	-	55.5578	14.1143	Bone (cranium)	pre-bottleneck (ancient)	1a	W2	-
Sw9	6000	GNM	-	C14: 1959 ± 27 BP	1916 ± 27 cal BP (OxA-32193)	Sweden	Boshuslän	Sotenäs kanal	-	58.4352	11.3991	Bone	pre-bottleneck (ancient)	1a	W3	-
GX0005	580009	NRM	1940	-	-	Sweden	Västerbotten	Dorotea	64°15'56"N 16°26'07"E	64.2656	16.4353	Bone	pre-bottleneck (historical)	3a	E1	SC5
GX0009	580014	NRM	1940	-	-	Sweden	Västerbotten	Dorotea	64°22'59"N 16°09'56"E	64.3831	16.1656	Bone	pre-bottleneck (historical)	3a	E1	SC9
GX0010	580015	NRM	1940	-	-	Sweden	Norrbotten	Norråker	64.25 N, 15.40 E	64.4167	15.6667	Bone	pre-bottleneck (historical)	3a	E1	SC10
GX0012	580104	NRM	1928	-	-	Sweden	Norrbotten	Paittasjärvi	68°14'59"N 22°52'57"E	68.2497	22.8825	Bone	pre-bottleneck (historical)	3a	E2	SC12
GX0014	583082	NRM	1910	-	-	Sweden	Norrbotten	Kiruna	67°52'19"N 20°16'56"E	67.8719	20.2822	Bone	pre-bottleneck (historical)	3a	E2	SC14
GX0015	No code	NHM Oslo	1915	-	-	Norway	Nordland fylke	Hatfjelddalen	65°28'50"N 13°54'07"E	65.4806	13.9019	Bone	pre-bottleneck (historical)	3a	E1	SC15
GX0019	M 7378	NHM Oslo	04/11/1907	-	-	Norway	Telemark fylke		59°12'14"N 8°17'05"E	59.2039	8.28472	Bone	pre-bottleneck (historical)	1a	W4	SC19
GX0024	583085	NRM	1832	-	-	Sweden	Värmland		59°54'08"N 12°12'46"E	59.9022	12.2128	Bone	pre-bottleneck (historical)	1a	W5	SC23
GX0026	583088	NRM	1832	-	-	Sweden	Jämtland		64°00'05"N 15°08'12"E	64.0014	15.1367	Bone	pre-bottleneck (historical)	3a	E3	SC25
GX0032	583099	NRM	1842	-	-	Sweden	Jämtland		62°43'14"N 14°38'58"E	62.7206	14.6494	Bone	pre-bottleneck (historical)	1a	W6	SC31
GX0033	583100	NRM	1909	-	-	Sweden	Norrbotten	Vuoggatjålme	66°34'57"N 16°23'01"E	66.5825	16.3836	Bone	pre-bottleneck (historical)	3a	E2	SC32
GX0037	583109	NRM	1830	-	-	Sweden	Gävleborg	Nordansjö	60°15'18"N 17°13'05"E	60.255	17.2181	Bone	pre-bottleneck (historical)	1a	W7	SC36
GX0041	M7381	NHM Oslo	1905	-	-	Norway	Telemark fylke	Hjartdal	59°36'36"N 9°17'11"E	59.61	9.28639	Bone	pre-bottleneck (historical)	1a	W8	SC39
GX0043	583126	NRM	1939	-	-	Sweden	Västerbotten	Vilhelmina	64°37'54"N 16°41'24"E	64.6317	16.69	Bone	pre-bottleneck (historical)	3a	E1	SC41
GX0044	585303	NRM	1922	-	-	Sweden	Jämtland	Strömsund, Frostviken	64°35'54"N 13°56'57"E	64.5983	13.9492	Skin	pre-bottleneck (historical)	3a	E1	SC42
GX0061	7717	GNM	before 1953	-	-	Sweden	Norrbotten	Arvidsjaur	-	65.6131	19.1551	Bone	pre-bottleneck (historical)	3a	E4	SC57
GX0064	Ma su 113/ 5414	GNM	1838	-	-	Sweden	Västergötland		58°06'16"N 12°15'13"E	58.1044	12.2536	Bone	pre-bottleneck (historical)	1a	W9	SC60
IM2	NRM 20075236	NRM	2007	-	-	Sweden	Härjedalen		62°29'57"N 12°10'15"E	62.4992	12.1708	Muscle	post-bottleneck (modern)	1a	W6	MB2
IM4	NRM 20085176	NRM	2008	-	-	Sweden	Härjedalen		62°26'40"N 13°32'14"E	62.4444	13.5372	Muscle	post-bottleneck (modern)	1a	W6	MB4
IM5	NRM 20085248	NRM	2008	-	-	Sweden	Norrbotten	Lule lappmark	66°46'22"N 16°53'55"E	66.7728	16.8986	Muscle	post-bottleneck (modern)	3a	E2	MB5
IM6	NRM 20085249	NRM	2008	-	-	Sweden	Norrbotten	Lule lappmark	66°53'30"N 18°04'05"E	66.8917	18.0681	Muscle	post-bottleneck (modern)	3a	E1	MB6
IM15	NRM 20095300	NRM	2009	-	-	Sweden	Hälsingland		61°14'34"N 17°03'54"E	61.2428	17.065	Muscle	post-bottleneck (modern)	1a	W6	MB15
IM17	NRM 20095324	NRM	2009	-	-	Sweden	Norrbotten	Pite lappmark	66°40'44"N 16°53'24"E	66.6789	16.89	Muscle	post-bottleneck (modern)	3a	E2	MB17
IM19	NRM 20095371	NRM	2009	-	-	Sweden	Norrbotten	Lule lappmark	67°23'03"N 17°38'27"E	67.3842	17.6408	Muscle	post-bottleneck (modern)	3a	E2	MB19
IM20	NRM 20095373	NRM	2009	-	-	Sweden	Jämtland		63°54'38"N 14°45'26"E	63.9106	14.7572	Muscle	post-bottleneck (modern)	3a	E1	MB20
IM24	NRM 20105241	NRM	2010	-	-	Sweden	Dalarna		61°01'29"N 14°55'38"E	61.0247	14.9272	Muscle	post-bottleneck (modern)	1a	W6	MB24
IM27	NRM 20105353	NRM	2010	-	-	Sweden	Dalarna		62°01'13"N 12°59'30"E	62.0203	12.9917	Muscle	post-bottleneck (modern)	1a	W6	MB27
IM29	NRM 20115049	NRM	2011	-	-	Sweden	Norrbotten		66°08'44"N 21°18'52"E	66.1456	21.3144	Muscle	post-bottleneck (modern)	3a	E2	MB29
IM30	NRM 20115264	NRM	2011	-	-	Sweden	Härjedalen		62°33'34"N 12°32'57"E	62.5594	12.5492	Muscle	post-bottleneck (modern)	1a	W6	MB30
IM31	NRM 20115485	NRM	2011	-	-	Sweden	Norrbotten	Pite lappmark	66°08'00"N 16°33'31"E	66.1333	16.5586	Muscle	post-bottleneck (modern)	3a	E4	MB31
IM32	NRM 20115506	NRM	2011	-	-	Sweden	Dalarna		60°53'17"N 14°21'41"E	60.8881	14.3614	Muscle	post-bottleneck (modern)	1a	W6	MB32
IM33	NRM 20115509	NRM	2011	-	-	Sweden	Ångermanland		63°24'14"N 17°25'51"E	63.4039	17.4308	Muscle	post-bottleneck (modern)	3a	E1	MB33
IM34	NRM 20115518	NRM	2011	-	-	Sweden	Härjedalen		62°26'22"N 13°56'40"E	62.4394	13.9444	Muscle	post-bottleneck (modern)	1a	W6	MB34
IM39	NRM 20125029	NRM	2012	-	-	Sweden	Jämtland		64°03'53"N 14°12'22"E	64.0647	14.2061	Muscle	post-bottleneck (modern)	3a	E1	MB39
IM40	NRM 20125528	NRM	2012	-	-	Sweden	Härjedalen		62°43'23"N 12°09'44"E	62.7231	12.1622	Muscle	post-bottleneck (modern)	1a	W6	MB40
IM43	NRM 20125548	NRM	2012	-	-	Sweden	Jämtland		63°02'08"N 13°58'42"E	63.0356	13.9783	Muscle	post-bottleneck (modern)	1a	W6	MB43
IM46	NRM 20125705	NRM	2012	-	-	Sweden	Västerbotten	Åsele lappmark	64°55'57"N 15°37'17"E	64.9325	15.6214	Muscle	post-bottleneck (modern)	3a	E1	MB46
IM47	NRM 20125709	NRM	2012	-	-	Sweden	Norrbotten	Torne lappmark	68°03'48"N 19°57'41"E	68.0633	19.9614	Muscle	post-bottleneck (modern)	3a	E2	MB47
*obtained from Ersmark et al. 2019
** approximate
*** converted from DMS coordinates or approximate

## Sheet: Supplementary Table S2
Supplementary Table S2: Sequencing results of ancient and historical samples
Lab ID	Total reads	Merged reads	Mapped reads	Uniquely mapped reads	Duplicated reads	Duplication rate	Total reads (MQ30)	Total reads rmdup2 (MQ30)	Endgenous DNA	Complexity	Coverage (MQ30)	Coverage rmdup2 (MQ30)	Total mito reads (q30; Q30)	Total mito reads rmdup2 (MQ30)	Mitocoverage (MQ30)	Mitocoverage rmdup2 (MQ30)	Min. Readlength (MQ30)	Max. Readlength (MQ30)	Median Readlength (MQ30)	Mean Readlength (MQ30)
Sw1	225033475	185751794	24868496	20239518	4628978	0.186138	17781459	17585834	0.11051	0.813862	0.516086	0.510485	5552	5470	19.3707	19.1112	30	171	60	67.151
Sw4	207949533	180395857	896085	666474	229611	0.256238	239957	234560	0.00430915	0.743762	0.00592012	0.00579457	3422	3333	9.9259	9.67979	31	171	44	50.5091
Sw9	5816918	4722521	328815	246487	82328	0.250378	191263	-	0.05653	0.74962	0.00430772	-	1808	-	5.09931	-	31	171	47	51.9093
GX0005	10873012	10190073	6729327	6611588	117739	0.0174964	5017084	-	0.6189	0.9825	0.174175	-	9008	-	39.5003	-	30	237	68	78.7294
GX0009	5981565	5673324	4764805	4699759	65046	0.0136513	3293124	-	0.79658	0.98635	0.116905	-	5716	-	26.0748	-	30	237	77	85.1728
GX0010	20913677	19595741	18347817	17164514	1183303	0.0644928	9513153	-	0.87731	0.93551	0.241194	-	24482	-	83.1792	-	30	237	55	60.5792
GX0012	30840848	29117328	23069970	20850828	2219142	0.0961918	8311138	-	0.74803	0.90381	0.218932	-	7370	-	34.2957	-	30	237	71	78.7471
GX0014	13965614	12888363	6322472	6071155	251317	0.0397498	2255129	-	0.45272	0.96025	0.0579194	-	3421	-	15.1233	-	30	237	68	77.288
GX0015	8637889	7621658	339060	333860	5200	0.0153365	282924	-	0.03925	0.98466	0.00771064	-	2180	-	7.15573	-	30	237	53	60.8486
GX0019	8096834	7653919	7311556	7248589	62967	0.00861198	6042043	-	0.90301	0.99139	0.179934	-	3646	-	13.1857	-	30	237	58	66.0933
GX0024	8134870	7767570	5786404	5619899	166505	0.0287752	2841738	-	0.71131	0.97122	0.0796588	-	12860	-	54.8949	-	30	237	67	74.2239
GX0026	13303770	12445377	421099	414708	6391	0.015177	229961	-	0.03165	0.98482	0.00642599	-	1442	-	5.06441	-	30	237	56	65.0153
GX0032	8727340	8329141	7534904	7369158	165746	0.0219971	5180695	-	0.86337	0.978	0.162057	-	5081	-	20.0983	-	30	237	63	70.6637
GX0033	11438703	10742737	8462628	8027588	435040	0.0514072	3178190	-	0.73982	0.94859	0.0880715	-	8360	-	39.0244	-	30	237	73	82.4771
GX0037	8006784	7469234	5013287	4823022	190265	0.0379521	1900113	-	0.62613	0.96205	0.0449071	-	4553	-	21.318	-	30	237	75	84.2314
GX0041	7304585	6563047	5712995	5478758	234237	0.0410007	2827229	-	0.78211	0.959	0.071195	-	41848	-	133.799	-	30	237	50	56.1562
GX0043	10628748	9960316	7370032	7004396	365636	0.0496112	2591577	-	0.69341	0.95039	0.0595256	-	5298	-	22.0973	-	30	237	66	73.1768
GX0044	24623695	23601676	21160117	20693529	466588	0.0220504	16019965	-	0.85934	0.97795	0.534138	-	18202	-	70.4293	-	30	237	69	77.3593
GX0061	26909808	25299046	19465990	17960171	1505819	0.0773564	5949531	-	0.72338	0.92264	0.106607	-	18762	-	80.3977	-	30	237	68	75.4259
GX0064	8743873	7942449	7538117	7415246	122871	0.0163	5817567	-	0.8621	0.9837	0.162392	-	2100	-	7.09032	-	30	237	54	62.5134

## Sheet: Supplementary Table S3
Supplementary Table S3: Sequencing results of modern samples
Lab ID	Total reads	Mapped reads	Total reads (MQ30)	Endgenous DNA	Coverage (MQ30)	Total mito reads (MQ30)	Mitocoverage (MQ30)
IM2	156747578	155960923	147338153	0.99498	7.88865	1322328	10408,9
IM4	145455833	144647735	136965863	0.99444	7.37267	612625	4799,67
IM5	158379784	157294324	147755955	0.99315	7.67904	1352316	10614,4
IM6	135241272	134441917	126513293	0.99409	6.79099	937451	7358,82
IM15	121830849	121315116	115243637	0.99577	6.19458	777322	6093,63
IM17	131129579	130477241	122786029	0.99503	6.46771	344683	2690,47
IM19	146574530	145992383	138364132	0.99603	7.29604	208160	1633,48
IM20	187555018	186575047	177282159	0.99478	9.50345	861674	6771,76
IM24	172030625	171124919	163574356	0.99474	8.787	1312910	10319,6
IM27	123689553	123066304	117358098	0.99496	6.36656	1283015	10041,5
IM29	169316316	168526576	158877880	0.99534	8.36042	301078	2341
IM30	158019531	157238456	149977585	0.99506	8.08913	552629	4331,34
IM31	150351535	149658897	141300899	0.99539	7.52719	550420	4315,9
IM32	137203360	136590062	129545906	0.99553	6.89645	910000	7147,33
IM33	135063221	134382196	126793486	0.99496	6.72552	37213	289,103
IM34	160458171	150937385	141621243	0.94066	7.49766	2945267	23306,2
IM39	119885786	119339815	113047722	0.99545	6.04423	827316	6517,01
IM40	176326743	175438434	167027104	0.99496	8.8942	1987089	15604,1
IM43	130837304	129753289	123926079	0.99171	6.65577	764545	5959,43
IM46	141518104	140741867	132022998	0.99451	6.88669	28765	223,248
IM47	160033077	158945303	150242603	0.9932	7.98793	1304860	10297,9

## Sheet: Supplementary Table S4
Supplementary Table S4: List of published mitogenomes included in the phylogenetic tree
Genbank accesion number	Sample ID	Species	Time period	Location	Historical Age	Age	Age estimation method	Source	DOI
AF303110		Ursus arctos	modern	North America				Delisle & Strobeck 2002	10.1093/oxfordjournals.molbev.a004090.
AJ428577		Ursus maritimus	modern	Greenland				Arnason et al. 2002	10.1073/pnas.102164299
AP012559	834	Ursus arctos	modern	Japan, Hokkaido (central)				Hirata et al. 2013	10.1093/molbev/mst077
AP012560	823	Ursus arctos	modern	Japan, Hokkaido (central)				Hirata et al. 2013	10.1093/molbev/mst077
AP012561	2231	Ursus arctos	modern	Japan, Hokkaido (central)				Hirata et al. 2013	10.1093/molbev/mst077
AP012562	4251	Ursus arctos	modern	Japan, Hokkaido (central)				Hirata et al. 2013	10.1093/molbev/mst077
AP012563	1171	Ursus arctos	modern	Japan, Hokkaido (central)				Hirata et al. 2013	10.1093/molbev/mst077
AP012564	2213	Ursus arctos	modern	Japan, Hokkaido (central)				Hirata et al. 2013	10.1093/molbev/mst077
AP012565	835	Ursus arctos	modern	Japan, Hokkaido (central)				Hirata et al. 2013	10.1093/molbev/mst077
AP012566	4293	Ursus arctos	modern	Japan, Hokkaido (central)				Hirata et al. 2013	10.1093/molbev/mst077
AP012567	901	Ursus arctos	modern	Japan, Hokkaido (central)				Hirata et al. 2013	10.1093/molbev/mst077
AP012568	520	Ursus arctos	modern	Japan, Hokkaido (central)				Hirata et al. 2013	10.1093/molbev/mst077
AP012569	427	Ursus arctos	modern	Japan, Hokkaido (central)				Hirata et al. 2013	10.1093/molbev/mst077
AP012570	819	Ursus arctos	modern	Japan, Hokkaido (east)				Hirata et al. 2013	10.1093/molbev/mst077
AP012571	617	Ursus arctos	modern	Japan, Hokkaido (east)				Hirata et al. 2013	10.1093/molbev/mst077
AP012572	822	Ursus arctos	modern	Japan, Hokkaido (east)				Hirata et al. 2013	10.1093/molbev/mst077
AP012573	5010	Ursus arctos	modern	Japan, Hokkaido (east)				Hirata et al. 2013	10.1093/molbev/mst077
AP012574	5048	Ursus arctos	modern	Japan, Hokkaido (south)				Hirata et al. 2013	10.1093/molbev/mst077
AP012575	5046	Ursus arctos	modern	Japan, Hokkaido (south)				Hirata et al. 2013	10.1093/molbev/mst077
AP012576	503	Ursus arctos	modern	Japan, Hokkaido (south)				Hirata et al. 2013	10.1093/molbev/mst077
AP012577	515	Ursus arctos	modern	Japan, Hokkaido (south)				Hirata et al. 2013	10.1093/molbev/mst077
AP012578	518	Ursus arctos	modern	Japan, Hokkaido (south)				Hirata et al. 2013	10.1093/molbev/mst077
AP012579	AA1	Ursus arctos	modern	Russia Sakhalin Island				Hirata et al. 2013	10.1093/molbev/mst077
AP012580	AA3	Ursus arctos	modern	Kunashiri				Hirata et al. 2013	10.1093/molbev/mst077
AP012581	Etorofu1	Ursus arctos	modern	Etorofu				Hirata et al. 2013	10.1093/molbev/mst077
AP012582	Etorofu2	Ursus arctos	modern	Etorofu				Hirata et al. 2013	10.1093/molbev/mst077
AP012583	Etorofu3	Ursus arctos	modern	Etorofu				Hirata et al. 2013	10.1093/molbev/mst077
AP012584	Etorofu4	Ursus arctos	modern	Etorofu				Hirata et al. 2013	10.1093/molbev/mst077
AP012585	IPAE1	Ursus arctos	modern	Russia, Yektarinburg				Hirata et al. 2013	10.1093/molbev/mst077
AP012586	IPAE20	Ursus arctos	modern	Russia, Yektarinburg				Hirata et al. 2013	10.1093/molbev/mst077
AP012587	IPAE50	Ursus arctos	modern	Russia, Yektarinburg				Hirata et al. 2013	10.1093/molbev/mst077
AP012588	NOV1	Ursus arctos	modern	Russia, Novgorod				Hirata et al. 2013	10.1093/molbev/mst077
AP012589	NOV2	Ursus arctos	modern	Russia, Novgorod				Hirata et al. 2013	10.1093/molbev/mst077
AP012590	Ua1	Ursus arctos	modern	Bulgaria, Balkan Mountains				Hirata et al. 2013	10.1093/molbev/mst077
AP012591	Ua3	Ursus arctos	modern	Bulgaria, Balkan Mountains				Hirata et al. 2013	10.1093/molbev/mst077
AP012592	TB01	Ursus arctos	modern	Tibet				Hirata et al. 2013	10.1093/molbev/mst077
AP012593	TB02	Ursus arctos	modern	Tibet				Hirata et al. 2013	10.1093/molbev/mst077
EU497665		Ursus arctos	modern	France, Guzet, Ariège				Bon et al. 2008	10.1073/pnas.0806143105
GU573485	2629	Ursus maritimus	modern	USA, Alaska				Lindqvist et al. 2010	10.1073/pnas.0914266107
GU573486	12WH	Ursus arctos	modern	USA, Admiralty island				Lindqvist et al. 2010	10.1073/pnas.0914266107
GU573487	A91-05	Ursus arctos	modern	USA, Admiralty island				Lindqvist et al. 2010	10.1073/pnas.0914266107
GU573488	-	Ursus maritimus	ancient	Norway, Poolepynten, Svalbard		ca. 130 000 - 100 000 years	estimated age	Lindqvist et al. 2010	10.1073/pnas.0914266107
GU573489	14KB	Ursus arctos	modern	USA, Baranof island				Lindqvist et al. 2010	10.1073/pnas.0914266107
GU573491	76824	Ursus arctos	modern	USA, Kodiak Island				Lindqvist et al. 2010	10.1073/pnas.0914266107
HQ685901	1	Ursus arctos	modern	Estonia				Keis et al. 2013	10.1111/jbi.12043
HQ685902	2	Ursus arctos	modern	Estonia				Keis et al. 2013	10.1111/jbi.12043
HQ685903	3	Ursus arctos	modern	Estonia				Keis et al. 2013	10.1111/jbi.12043
HQ685904	4	Ursus arctos	modern	Estonia				Keis et al. 2013	10.1111/jbi.12043
HQ685905	5	Ursus arctos	modern	Estonia				Keis et al. 2013	10.1111/jbi.12043
HQ685906	6	Ursus arctos	modern	Estonia				Keis et al. 2013	10.1111/jbi.12043
HQ685907	7	Ursus arctos	modern	Estonia				Keis et al. 2013	10.1111/jbi.12043
HQ685908	8	Ursus arctos	modern	Estonia				Keis et al. 2013	10.1111/jbi.12043
HQ685909	9	Ursus arctos	modern	Estonia				Keis et al. 2013	10.1111/jbi.12043
HQ685910	10	Ursus arctos	modern	Estonia				Keis et al. 2013	10.1111/jbi.12043
HQ685911	11	Ursus arctos	modern	Estonia				Keis et al. 2013	10.1111/jbi.12043
HQ685912	12	Ursus arctos	modern	Estonia				Keis et al. 2013	10.1111/jbi.12043
HQ685913	13	Ursus arctos	modern	Estonia				Keis et al. 2013	10.1111/jbi.12043
HQ685914	14	Ursus arctos	modern	Estonia				Keis et al. 2013	10.1111/jbi.12043
HQ685915	15	Ursus arctos	modern	Estonia				Keis et al. 2013	10.1111/jbi.12043
HQ685916	16	Ursus arctos	modern	Russia, Leningrad oblast				Keis et al. 2013	10.1111/jbi.12043
HQ685917	17	Ursus arctos	modern	Russia, Leningrad oblast				Keis et al. 2013	10.1111/jbi.12043
HQ685918	18	Ursus arctos	modern	Russia, Leningrad oblast				Keis et al. 2013	10.1111/jbi.12043
HQ685919	19	Ursus arctos	modern	Russia, Leningrad oblast				Keis et al. 2013	10.1111/jbi.12043
HQ685920	20	Ursus arctos	modern	Russia, Leningrad oblast				Keis et al. 2013	10.1111/jbi.12043
HQ685921	21	Ursus arctos	modern	Russia, Leningrad oblast				Keis et al. 2013	10.1111/jbi.12043
HQ685922	22	Ursus arctos	modern	Russia, Leningrad oblast				Keis et al. 2013	10.1111/jbi.12043
HQ685923	23	Ursus arctos	modern	Russia, Leningrad oblast				Keis et al. 2013	10.1111/jbi.12043
HQ685924	24	Ursus arctos	modern	Russia, Leningrad oblast				Keis et al. 2013	10.1111/jbi.12043
HQ685925	25	Ursus arctos	modern	Russia, Leningrad oblast				Keis et al. 2013	10.1111/jbi.12043
HQ685926	26	Ursus arctos	modern	Russia, Leningrad oblast				Keis et al. 2013	10.1111/jbi.12043
HQ685927	27	Ursus arctos	modern	Russia, Vologda oblast				Keis et al. 2013	10.1111/jbi.12043
HQ685928	28	Ursus arctos	modern	Russia, Arkhangelsk oblast				Keis et al. 2013	10.1111/jbi.12043
HQ685929	29	Ursus arctos	modern	Russia, Arkhangelsk oblast				Keis et al. 2013	10.1111/jbi.12043
HQ685930	30	Ursus arctos	modern	Russia, Arkhangelsk oblast				Keis et al. 2013	10.1111/jbi.12043
HQ685931	31	Ursus arctos	modern	Russia, Arkhangelsk oblast				Keis et al. 2013	10.1111/jbi.12043
HQ685932	32	Ursus arctos	modern	Russia, Arkhangelsk oblast				Keis et al. 2013	10.1111/jbi.12043
HQ685933	33	Ursus arctos	modern	Russia, Arkhangelsk oblast				Keis et al. 2013	10.1111/jbi.12043
HQ685934	34	Ursus arctos	modern	Russia, Arkhangelsk oblast				Keis et al. 2013	10.1111/jbi.12043
HQ685935	35	Ursus arctos	modern	Russia, Arkhangelsk oblast				Keis et al. 2013	10.1111/jbi.12043
HQ685936	36	Ursus arctos	modern	Russia, Arkhangelsk oblast				Keis et al. 2013	10.1111/jbi.12043
HQ685937	37	Ursus arctos	modern	Russia, Kirov oblast				Keis et al. 2013	10.1111/jbi.12043
HQ685938	38	Ursus arctos	modern	Russia, Kirov oblast				Keis et al. 2013	10.1111/jbi.12043
HQ685939	39	Ursus arctos	modern	Russia, Kirov oblast				Keis et al. 2013	10.1111/jbi.12043
HQ685940	40	Ursus arctos	modern	Russia, Kirov oblast				Keis et al. 2013	10.1111/jbi.12043
HQ685941	41	Ursus arctos	modern	Russia, Kirov oblast				Keis et al. 2013	10.1111/jbi.12043
HQ685942	42	Ursus arctos	modern	Russia, Kirov oblast				Keis et al. 2013	10.1111/jbi.12043
HQ685943	43	Ursus arctos	modern	Russia, Kirov oblast				Keis et al. 2013	10.1111/jbi.12043
HQ685944	44	Ursus arctos	modern	Russia, Kirov oblast				Keis et al. 2013	10.1111/jbi.12043
HQ685945	45	Ursus arctos	modern	Russia, Kirov oblast				Keis et al. 2013	10.1111/jbi.12043
HQ685946	46	Ursus arctos	modern	Russia, Kirov oblast				Keis et al. 2013	10.1111/jbi.12043
HQ685947	47	Ursus arctos	modern	Russia, Novgorod oblast				Keis et al. 2013	10.1111/jbi.12043
HQ685948	48	Ursus arctos	modern	Russia, Novgorod oblast				Keis et al. 2013	10.1111/jbi.12043
HQ685949	49	Ursus arctos	modern	Russia, Novgorod oblast				Keis et al. 2013	10.1111/jbi.12043
HQ685950	50	Ursus arctos	modern	Russia, Tver oblast				Keis et al. 2013	10.1111/jbi.12043
HQ685951	51	Ursus arctos	modern	Russia, Tver oblast				Keis et al. 2013	10.1111/jbi.12043
HQ685952	52	Ursus arctos	modern	Russia, Tver oblast				Keis et al. 2013	10.1111/jbi.12043
HQ685953	53	Ursus arctos	modern	Russia, Tver oblast				Keis et al. 2013	10.1111/jbi.12043
HQ685954	54	Ursus arctos	modern	Russia, Pskov oblast				Keis et al. 2013	10.1111/jbi.12043
HQ685955	55	Ursus arctos	modern	Finland				Keis et al. 2013	10.1111/jbi.12043
HQ685956	56	Ursus arctos	modern	Finland				Keis et al. 2013	10.1111/jbi.12043
HQ685957	57	Ursus arctos	modern	Finland				Keis et al. 2013	10.1111/jbi.12043
HQ685958	58	Ursus arctos	modern	Finland				Keis et al. 2013	10.1111/jbi.12043
HQ685959	59	Ursus arctos	modern	Finland				Keis et al. 2013	10.1111/jbi.12043
HQ685960	60	Ursus arctos	modern	Finland				Keis et al. 2013	10.1111/jbi.12043
HQ685961	61	Ursus arctos	modern	Finland				Keis et al. 2013	10.1111/jbi.12043
HQ685962	62	Ursus arctos	modern	Finland				Keis et al. 2013	10.1111/jbi.12043
HQ685963	63	Ursus arctos	modern	Finland				Keis et al. 2013	10.1111/jbi.12043
HQ685964	64	Ursus arctos	modern	Finland				Keis et al. 2013	10.1111/jbi.12043
JX196367	KEN10-UAR100	Ursus arctos	modern	USA, Kenai Peninsula				Miller et al. 2012	10.1073/pnas.1210506109
JX196368	ABC2-Lucky	Ursus arctos	modern	USA, Baranof island				Miller et al. 2012	10.1073/pnas.1210506109
JX196369	ABC1-051711	Ursus arctos	modern	USA, Admiralty island				Miller et al. 2012	10.1073/pnas.1210506109
JX196370	AK1-542	Ursus maritimus	modern	USA, Barrow				Miller et al. 2012	10.1073/pnas.1210506109
JX196371	AK2-562	Ursus maritimus	modern	USA, Diomede				Miller et al. 2012	10.1073/pnas.1210506109
JX196372	AK3-574	Ursus maritimus	modern	USA, Barrow				Miller et al. 2012	10.1073/pnas.1210506109
JX196373	AK4-2368	Ursus maritimus	modern	USA, Diomede				Miller et al. 2012	10.1073/pnas.1210506109
JX196374	AK5-651	Ursus maritimus	modern	USA, Savoonga				Miller et al. 2012	10.1073/pnas.1210506109
JX196375	PB1-N23531	Ursus maritimus	modern	Norway, Svalbard				Miller et al. 2012	10.1073/pnas.1210506109
JX196376	PB2-N23604	Ursus maritimus	modern	Norway, Svalbard				Miller et al. 2012	10.1073/pnas.1210506109
JX196377	PB3-N23719	Ursus maritimus	modern	Norway, Svalbard				Miller et al. 2012	10.1073/pnas.1210506109
JX196378	PB4-N23917	Ursus maritimus	modern	Norway, Svalbard				Miller et al. 2012	10.1073/pnas.1210506109
JX196379	PB5-N23949	Ursus maritimus	modern	Norway, Svalbard				Miller et al. 2012	10.1073/pnas.1210506109
JX196380	PB6-N26028	Ursus maritimus	modern	Norway, Svalbard				Miller et al. 2012	10.1073/pnas.1210506109
JX196381	PB7-N7773	Ursus maritimus	modern	Norway, Svalbard				Miller et al. 2012	10.1073/pnas.1210506109
JX196382	PB8-N7968	Ursus maritimus	modern	Norway, Svalbard				Miller et al. 2012	10.1073/pnas.1210506109
JX196383	PB9-N23985	Ursus maritimus	modern	Norway, Svalbard				Miller et al. 2012	10.1073/pnas.1210506109
JX196384	PB10-N23997	Ursus maritimus	modern	Norway, Svalbard				Miller et al. 2012	10.1073/pnas.1210506109
JX196385	PB11-N26029	Ursus maritimus	modern	Norway, Svalbard				Miller et al. 2012	10.1073/pnas.1210506109
JX196386	PB12-N26030	Ursus maritimus	modern	Norway, Svalbard				Miller et al. 2012	10.1073/pnas.1210506109
JX196387	PB13-N23355	Ursus maritimus	modern	Norway, Svalbard				Miller et al. 2012	10.1073/pnas.1210506109
JX196388	PB14-N23379	Ursus maritimus	modern	Norway, Svalbard				Miller et al. 2012	10.1073/pnas.1210506109
JX196389	PB15-N23694	Ursus maritimus	modern	Norway, Svalbard				Miller et al. 2012	10.1073/pnas.1210506109
JX196390	PB16-N23797	Ursus maritimus	modern	Norway, Svalbard				Miller et al. 2012	10.1073/pnas.1210506109
JX196391	PB17-N26024	Ursus maritimus	modern	Norway, Svalbard				Miller et al. 2012	10.1073/pnas.1210506109
JX196392	PB18-N26025	Ursus maritimus	modern	Norway, Svalbard				Miller et al. 2012	10.1073/pnas.1210506109
KX641315	SP2	Ursus arctos	ancient	Spain, Folgoso do Courel, Pena Paleira		8053 +- 107 cal. BP	Radiocarbon C14	Fortes et al. 2016	10.1111/mec.13800
KX641316	SP3	Ursus arctos	ancient	Spain, Folgoso do Courel, Pena Paleira		7340 +- 83 cal. BP	Radiocarbon C14	Fortes et al. 2016	10.1111/mec.13800
KX641317	SP4	Ursus arctos	ancient	Spain, Folgoso do Courel, Pena Paleira		7452 +- 115 cal. BP	Radiocarbon C14	Fortes et al. 2016	10.1111/mec.13800
KX641318	SP5	Ursus arctos	ancient	Spain, Folgoso do Courel, Pena Paleira		7340 +- 83 cal BP	Radiocarbon C14	Fortes et al. 2016	10.1111/mec.13800
KX641319	S1	Ursus arctos	ancient	Spain, Sima de los Osos de Somiedo		9720 +- 168 cal. BP	Radiocarbon C14	Fortes et al. 2016	10.1111/mec.13800
KX641320	S2	Ursus arctos	ancient	Spain, Sima de los Osos de Somiedo		10 085 +- 159 cal. BP	Radiocarbon C14	Fortes et al. 2016	10.1111/mec.13800
KX641321	S3	Ursus arctos	ancient	Spain, Sima de los Osos de Somiedo		7925 +- 76 cal. BP	Radiocarbon C14	Fortes et al. 2016	10.1111/mec.13800
KX641322	S4	Ursus arctos	ancient	Spain, Sima de los Osos de Somiedo		4635 +- 215 cal. BP	Radiocarbon C14	Fortes et al. 2016	10.1111/mec.13800
KX641323	S5	Ursus arctos	ancient	Spain, Sima de los Osos de Somiedo		4706 +- 124 cal. BP	Radiocarbon C14	Fortes et al. 2016	10.1111/mec.13800
KX641324	S6	Ursus arctos	ancient	Spain, Sima de los Osos de Somiedo		7961.5195 BP (HPD 95%: 5348.5502 - 9775.6109 BP)	Median phylogenetic estimate	Fortes et al. 2016	10.1111/mec.13800
KX641325	PC1	Ursus arctos	ancient	Spain, Teverga, Pozu la Cigacha		9260 +- 170 cal. BP	Radiocarbon C14	Fortes et al. 2016	10.1111/mec.13800
KX641326	PC2	Ursus arctos	ancient	Spain, Teverga, Pozu la Cigacha		8162 +- 138 cal. BP	Radiocarbon C14	Fortes et al. 2016	10.1111/mec.13800
KX641327	PV1	Ursus arctos	ancient	Spain, Quirós, Pozu la Veiga'l Retuertu		10 393 +- 130 cal. BP	Radiocarbon C14	Fortes et al. 2016	10.1111/mec.13800
KX641328	CF1	Ursus arctos	ancient	Spain, Campocaso, La Canal Fuerte		10 158 +- 216 cal. BP	Radiocarbon C14	Fortes et al. 2016	10.1111/mec.13800
KX641329	CF2	Ursus arctos	ancient	Spain, Campocaso, La Canal Fuerte		9388 +- 94 cal. BP	Radiocarbon C14	Fortes et al. 2016	10.1111/mec.13800
KX641336	Uap	Ursus arctos	ancient	Austria, Winden		41 201 +- 895 cal. BP	Radiocarbon C14 (MAMS 23141)	Fortes et al. 2016	10.1111/mec.13800
KY419593	Arh127	Ursus arctos	modern	Russia, Arkhangelsk				Anijalg et al. 2017	10.1111/jbi.13126
KY419594	Arh191	Ursus arctos	modern	Russia, Arkhangelsk				Anijalg et al. 2017	10.1111/jbi.13126
KY419595	Est13	Ursus arctos	modern	Estonia				Anijalg et al. 2017	10.1111/jbi.13126
KY419596	Est15	Ursus arctos	modern	Estonia				Anijalg et al. 2017	10.1111/jbi.13126
KY419597	Est17	Ursus arctos	modern	Estonia				Anijalg et al. 2017	10.1111/jbi.13126
KY419598	Est188	Ursus arctos	modern	Estonia				Anijalg et al. 2017	10.1111/jbi.13126
KY419599	Est19	Ursus arctos	modern	Estonia				Anijalg et al. 2017	10.1111/jbi.13126
KY419600	Fin10_98	Ursus arctos	modern	Finland				Anijalg et al. 2017	10.1111/jbi.13126
KY419601	Fin11_98	Ursus arctos	modern	Finland				Anijalg et al. 2017	10.1111/jbi.13126
KY419602	Fin1373	Ursus arctos	modern	Finland				Anijalg et al. 2017	10.1111/jbi.13126
KY419603	Fin1377	Ursus arctos	modern	Finland				Anijalg et al. 2017	10.1111/jbi.13126
KY419604	Fin1378	Ursus arctos	modern	Finland				Anijalg et al. 2017	10.1111/jbi.13126
KY419605	Fin1393	Ursus arctos	modern	Finland				Anijalg et al. 2017	10.1111/jbi.13126
KY419606	Fin1394	Ursus arctos	modern	Finland				Anijalg et al. 2017	10.1111/jbi.13126
KY419607	Fin1452	Ursus arctos	modern	Finland				Anijalg et al. 2017	10.1111/jbi.13126
KY419608	Fin152	Ursus arctos	modern	Finland				Anijalg et al. 2017	10.1111/jbi.13126
KY419609	Fin15_99	Ursus arctos	modern	Finland				Anijalg et al. 2017	10.1111/jbi.13126
KY419610	Fin204	Ursus arctos	modern	Finland				Anijalg et al. 2017	10.1111/jbi.13126
KY419611	Fin205	Ursus arctos	modern	Finland				Anijalg et al. 2017	10.1111/jbi.13126
KY419613	Hab48	Ursus arctos	modern	Russia, Khabarov				Anijalg et al. 2017	10.1111/jbi.13126
KY419614	Hab52	Ursus arctos	modern	Russia, Khabarovsk				Anijalg et al. 2017	10.1111/jbi.13126
KY419615	Kam130	Ursus arctos	modern	Russia, Kamchatka				Anijalg et al. 2017	10.1111/jbi.13126
KY419616	Kam131	Ursus arctos	modern	Russia, Kamchatka				Anijalg et al. 2017	10.1111/jbi.13126
KY419617	Kam132	Ursus arctos	modern	Russia, Kamchatka				Anijalg et al. 2017	10.1111/jbi.13126
KY419618	Kam133	Ursus arctos	modern	Russia, Kamchatka				Anijalg et al. 2017	10.1111/jbi.13126
KY419619	Kam135	Ursus arctos	modern	Russia, Kamchatka				Anijalg et al. 2017	10.1111/jbi.13126
KY419620	Kam136	Ursus arctos	modern	Russia, Kamchatka				Anijalg et al. 2017	10.1111/jbi.13126
KY419621	Kam137	Ursus arctos	modern	Russia, Kamchatka				Anijalg et al. 2017	10.1111/jbi.13126
KY419622	Kam139	Ursus arctos	modern	Russia, Kamchatka				Anijalg et al. 2017	10.1111/jbi.13126
KY419623	Kam141	Ursus arctos	modern	Russia, Kamchatka				Anijalg et al. 2017	10.1111/jbi.13126
KY419624	Kam142	Ursus arctos	modern	Russia, Kamchatka				Anijalg et al. 2017	10.1111/jbi.13126
KY419625	Kam144	Ursus arctos	modern	Russia, Kamchatka				Anijalg et al. 2017	10.1111/jbi.13126
KY419626	Kam145	Ursus arctos	modern	Russia, Kamchatka				Anijalg et al. 2017	10.1111/jbi.13126
KY419627	Kam146	Ursus arctos	modern	Russia, Kamchatka				Anijalg et al. 2017	10.1111/jbi.13126
KY419628	Kam147	Ursus arctos	modern	Russia, Kamchatka				Anijalg et al. 2017	10.1111/jbi.13126
KY419629	Kam150	Ursus arctos	modern	Russia, Kamchatka				Anijalg et al. 2017	10.1111/jbi.13126
KY419630	Kam153	Ursus arctos	modern	Russia, Kamchatka				Anijalg et al. 2017	10.1111/jbi.13126
KY419631	Kam154	Ursus arctos	modern	Russia, Kamchatka				Anijalg et al. 2017	10.1111/jbi.13126
KY419632	Kam155	Ursus arctos	modern	Russia, Kamchatka				Anijalg et al. 2017	10.1111/jbi.13126
KY419633	Kam156	Ursus arctos	modern	Russia, Kamchatka				Anijalg et al. 2017	10.1111/jbi.13126
KY419634	Kam157	Ursus arctos	modern	Russia, Kamchatka				Anijalg et al. 2017	10.1111/jbi.13126
KY419635	Kam158	Ursus arctos	modern	Russia, Kamchatka				Anijalg et al. 2017	10.1111/jbi.13126
KY419636	Kam161	Ursus arctos	modern	Russia, Kamchatka				Anijalg et al. 2017	10.1111/jbi.13126
KY419637	Kam162	Ursus arctos	modern	Russia, Kamchatka				Anijalg et al. 2017	10.1111/jbi.13126
KY419638	Kam199	Ursus arctos	modern	Russia, Kamchatka				Anijalg et al. 2017	10.1111/jbi.13126
KY419639	Kra234	Ursus arctos	modern	Russia, Krasnoyarsk				Anijalg et al. 2017	10.1111/jbi.13126
KY419640	Kra235	Ursus arctos	modern	Russia, Krasnoyarsk				Anijalg et al. 2017	10.1111/jbi.13126
KY419641	Len117	Ursus arctos	modern	Russia, Leningrad oblast				Anijalg et al. 2017	10.1111/jbi.13126
KY419642	Len126	Ursus arctos	modern	Russia, Leningrad oblast				Anijalg et al. 2017	10.1111/jbi.13126
KY419643	Len34	Ursus arctos	modern	Russia, Leningrad oblast				Anijalg et al. 2017	10.1111/jbi.13126
KY419644	Len36	Ursus arctos	modern	Russia, Leningrad oblast				Anijalg et al. 2017	10.1111/jbi.13126
KY419645	Len92	Ursus arctos	modern	Russia, Leningrad oblast				Anijalg et al. 2017	10.1111/jbi.13126
KY419646	Mag194	Ursus arctos	modern	Russia, Magadan				Anijalg et al. 2017	10.1111/jbi.13126
KY419647	Mag195	Ursus arctos	modern	Russia, Magadan				Anijalg et al. 2017	10.1111/jbi.13126
KY419648	Mag46	Ursus arctos	modern	Russia, Magadan				Anijalg et al. 2017	10.1111/jbi.13126
KY419649	Mag49	Ursus arctos	modern	Russia, Magadan				Anijalg et al. 2017	10.1111/jbi.13126
KY419650	Mag50	Ursus arctos	modern	Russia, Magadan				Anijalg et al. 2017	10.1111/jbi.13126
KY419651	Mag51	Ursus arctos	modern	Russia, Magadan				Anijalg et al. 2017	10.1111/jbi.13126
KY419652	Mag53	Ursus arctos	modern	Russia, Magadan				Anijalg et al. 2017	10.1111/jbi.13126
KY419653	Nov200	Ursus arctos	modern	Russia, Novosibirsk				Anijalg et al. 2017	10.1111/jbi.13126
KY419654	NovS197	Ursus arctos	modern	Russia, Novosibirsk				Anijalg et al. 2017	10.1111/jbi.13126
KY419655	Perm54	Ursus arctos	modern	Russia, Perm				Anijalg et al. 2017	10.1111/jbi.13126
KY419656	Perm55	Ursus arctos	modern	Russia, Perm				Anijalg et al. 2017	10.1111/jbi.13126
KY419657	Perm56	Ursus arctos	modern	Russia, Perm				Anijalg et al. 2017	10.1111/jbi.13126
KY419658	Perm58	Ursus arctos	modern	Russia, Perm				Anijalg et al. 2017	10.1111/jbi.13126
KY419659	Perm60	Ursus arctos	modern	Russia, Perm				Anijalg et al. 2017	10.1111/jbi.13126
KY419660	Perm61	Ursus arctos	modern	Russia, Perm				Anijalg et al. 2017	10.1111/jbi.13126
KY419661	Perm62	Ursus arctos	modern	Russia, Perm				Anijalg et al. 2017	10.1111/jbi.13126
KY419662	Perm63	Ursus arctos	modern	Russia, Perm				Anijalg et al. 2017	10.1111/jbi.13126
KY419663	Perm64	Ursus arctos	modern	Russia, Perm				Anijalg et al. 2017	10.1111/jbi.13126
KY419664	Perm65	Ursus arctos	modern	Russia, Perm				Anijalg et al. 2017	10.1111/jbi.13126
KY419665	Perm66	Ursus arctos	modern	Russia, Perm				Anijalg et al. 2017	10.1111/jbi.13126
KY419666	Perm67	Ursus arctos	modern	Russia, Perm				Anijalg et al. 2017	10.1111/jbi.13126
KY419667	Perm68	Ursus arctos	modern	Russia, Perm				Anijalg et al. 2017	10.1111/jbi.13126
KY419668	Perm69	Ursus arctos	modern	Russia, Perm				Anijalg et al. 2017	10.1111/jbi.13126
KY419669	Perm70	Ursus arctos	modern	Russia, Perm				Anijalg et al. 2017	10.1111/jbi.13126
KY419670	Perm71	Ursus arctos	modern	Russia, Perm				Anijalg et al. 2017	10.1111/jbi.13126
KY419671	Perm73	Ursus arctos	modern	Russia, Perm				Anijalg et al. 2017	10.1111/jbi.13126
KY419672	Perm74	Ursus arctos	modern	Russia, Perm				Anijalg et al. 2017	10.1111/jbi.13126
KY419673	Perm75	Ursus arctos	modern	Russia, Perm				Anijalg et al. 2017	10.1111/jbi.13126
KY419674	Perm76	Ursus arctos	modern	Russia, Perm				Anijalg et al. 2017	10.1111/jbi.13126
KY419675	Perm77	Ursus arctos	modern	Russia, Perm				Anijalg et al. 2017	10.1111/jbi.13126
KY419676	Perm78	Ursus arctos	modern	Russia, Perm				Anijalg et al. 2017	10.1111/jbi.13126
KY419677	Perm79	Ursus arctos	modern	Russia, Perm				Anijalg et al. 2017	10.1111/jbi.13126
KY419678	Perm80	Ursus arctos	modern	Russia, Perm				Anijalg et al. 2017	10.1111/jbi.13126
KY419679	Perm81	Ursus arctos	modern	Russia, Perm				Anijalg et al. 2017	10.1111/jbi.13126
KY419680	Perm82	Ursus arctos	modern	Russia, Perm				Anijalg et al. 2017	10.1111/jbi.13126
KY419681	Perm83	Ursus arctos	modern	Russia, Perm				Anijalg et al. 2017	10.1111/jbi.13126
KY419683	Ro16ok	Ursus arctos	modern	Romania				Anijalg et al. 2017	10.1111/jbi.13126
KY419684	Rom10	Ursus arctos	modern	Romania				Anijalg et al. 2017	10.1111/jbi.13126
KY419685	Rom11	Ursus arctos	modern	Romania				Anijalg et al. 2017	10.1111/jbi.13126
KY419686	Sver205	Ursus arctos	modern	Russia, Sverdlovsk Oblast				Anijalg et al. 2017	10.1111/jbi.13126
KY419687	Sver206	Ursus arctos	modern	Russia, Sverdlovsk Oblast				Anijalg et al. 2017	10.1111/jbi.13126
KY419688	Sver208	Ursus arctos	modern	Russia, Sverdlovsk Oblast				Anijalg et al. 2017	10.1111/jbi.13126
KY419689	Sver209	Ursus arctos	modern	Russia, Sverdlovsk Oblast				Anijalg et al. 2017	10.1111/jbi.13126
KY419690	Sver213	Ursus arctos	modern	Russia, Sverdlovsk Oblast				Anijalg et al. 2017	10.1111/jbi.13126
KY419691	Sver215	Ursus arctos	modern	Russia, Sverdlovsk Oblast				Anijalg et al. 2017	10.1111/jbi.13126
KY419692	Sver216	Ursus arctos	modern	Russia, Sverdlovsk Oblast				Anijalg et al. 2017	10.1111/jbi.13126
KY419693	Sver217	Ursus arctos	modern	Russia, Sverdlovsk Oblast				Anijalg et al. 2017	10.1111/jbi.13126
KY419694	Sver219	Ursus arctos	modern	Russia, Sverdlovsk Oblast				Anijalg et al. 2017	10.1111/jbi.13126
KY419695	SWE10E	Ursus arctos	modern	Sweden				Anijalg et al. 2017	10.1111/jbi.13126
KY419696	SWE11E	Ursus arctos	modern	Sweden				Anijalg et al. 2017	10.1111/jbi.13126
KY419697	SWE20W	Ursus arctos	modern	Sweden				Anijalg et al. 2017	10.1111/jbi.13126
KY419698	SWE21E	Ursus arctos	modern	Sweden				Anijalg et al. 2017	10.1111/jbi.13126
KY419699	SWE27E	Ursus arctos	modern	Sweden				Anijalg et al. 2017	10.1111/jbi.13126
KY419700	Tver201	Ursus arctos	modern	Russia, Tver				Anijalg et al. 2017	10.1111/jbi.13126
KY419701	Tver202	Ursus arctos	modern	Russia, Tver				Anijalg et al. 2017	10.1111/jbi.13126
KY419702	Tver203	Ursus arctos	modern	Russia, Tver				Anijalg et al. 2017	10.1111/jbi.13126
MF593957	ALP1	Ursus arctos	modern	Italy, Alps				Benazzo et al. 2017	10.1073/pnas.1707279114
MF593958	SPA1	Ursus arctos	modern	Spain				Benazzo et al. 2017	10.1073/pnas.1707279114
MF593959	SLK5	Ursus arctos	modern	Slowakia				Benazzo et al. 2017	10.1073/pnas.1707279114
MF593960	SLK2	Ursus arctos	modern	Slowakia				Benazzo et al. 2017	10.1073/pnas.1707279114
MF593961	SLK1	Ursus arctos	modern	Slowakia				Benazzo et al. 2017	10.1073/pnas.1707279114
MF593962	SLK4	Ursus arctos	modern	Slowakia				Benazzo et al. 2017	10.1073/pnas.1707279114
MF593963	SLK3	Ursus arctos	modern	Slowakia				Benazzo et al. 2017	10.1073/pnas.1707279114
MF593964	GRE4	Ursus arctos	modern	Greece				Benazzo et al. 2017	10.1073/pnas.1707279114
MF593965	GRE3	Ursus arctos	modern	Greece				Benazzo et al. 2017	10.1073/pnas.1707279114
MF593966	GRE2	Ursus arctos	modern	Greece				Benazzo et al. 2017	10.1073/pnas.1707279114
MF593967	GRE1	Ursus arctos	modern	Greece				Benazzo et al. 2017	10.1073/pnas.1707279114
MF593968	APN12	Ursus arctos	modern	Italy, Apennine				Benazzo et al. 2017	10.1073/pnas.1707279114
MF593969	APN11	Ursus arctos	modern	Italy, Apennine				Benazzo et al. 2017	10.1073/pnas.1707279114
MF593970	APN6	Ursus arctos	modern	Italy, Apennine				Benazzo et al. 2017	10.1073/pnas.1707279114
MF593971	APN5	Ursus arctos	modern	Italy, Apennine				Benazzo et al. 2017	10.1073/pnas.1707279114
MF593972	APN4	Ursus arctos	modern	Italy, Apennine				Benazzo et al. 2017	10.1073/pnas.1707279114
MF593973	APN3	Ursus arctos	modern	Italy, Apennine				Benazzo et al. 2017	10.1073/pnas.1707279114
MF593974	APN10	Ursus arctos	modern	Italy, Apennine				Benazzo et al. 2017	10.1073/pnas.1707279114
MF593975	APN2	Ursus arctos	modern	Italy, Apennine				Benazzo et al. 2017	10.1073/pnas.1707279114
MF593976	APN9	Ursus arctos	modern	Italy, Apennine				Benazzo et al. 2017	10.1073/pnas.1707279114
MF593977	APN8	Ursus arctos	modern	Italy, Apennine				Benazzo et al. 2017	10.1073/pnas.1707279114
MF593978	APN7	Ursus arctos	modern	Italy, Apennine				Benazzo et al. 2017	10.1073/pnas.1707279114
MF593979	APN1	Ursus arctos	modern	Italy, Apennine				Benazzo et al. 2017	10.1073/pnas.1707279114
MH255807	CGG_1_0200006	Ursus arctos	ancient	Russia, Yakutia		61 826 BP (HPD 95%: 27 866 - 96 783 BP)	Molecular dating (mean age estimate)	Rey-Iglesia et al. 2019	10.1038/s41598-019-40168-7
MW991379	Khab3771	Ursus arctos	modern	Russia, Khabarovsk				Molodtseva et al. 2022	10.1093/biolinnean/blac009
MW991380	Khab3772	Ursus arctos	modern	Russia, Khabarovsk				Molodtseva et al. 2022	10.1093/biolinnean/blac009
MW991381	Khab3775	Ursus arctos	modern	Russia, Khabarovsk				Molodtseva et al. 2022	10.1093/biolinnean/blac009
MW991382	Khab3776	Ursus arctos	modern	Russia, Khabarovsk				Molodtseva et al. 2022	10.1093/biolinnean/blac009
MW991383	YakB15	Ursus arctos	modern	Russia, Yakutia				Molodtseva et al. 2022	10.1093/biolinnean/blac009
MW991384	YakB16	Ursus arctos	modern	Russia, Yakutia				Molodtseva et al. 2022	10.1093/biolinnean/blac009
MW991385	YakB17	Ursus arctos	modern	Russia, Yakutia				Molodtseva et al. 2022	10.1093/biolinnean/blac009
MW991386	YakM35	Ursus arctos	modern	Russia, Yakutia				Molodtseva et al. 2022	10.1093/biolinnean/blac009
MW991387	YakM36	Ursus arctos	modern	Russia, Yakutia				Molodtseva et al. 2022	10.1093/biolinnean/blac009
MW991388	YakM45	Ursus arctos	modern	Russia, Yakutia				Molodtseva et al. 2022	10.1093/biolinnean/blac009
MW991389	YakM82	Ursus arctos	modern	Russia, Yakutia				Molodtseva et al. 2022	10.1093/biolinnean/blac009
MW991390	YakM83	Ursus arctos	modern	Russia, Yakutia				Molodtseva et al. 2022	10.1093/biolinnean/blac009
MW991391	Kras148	Ursus arctos	modern	Russia, Krasnoyarsk				Molodtseva et al. 2022	10.1093/biolinnean/blac009
MW991393	Tomsk3759	Ursus arctos	modern	Russia, Tomsk				Molodtseva et al. 2022	10.1093/biolinnean/blac009
MW991394	Tomsk3766	Ursus arctos	modern	Russia, Tomsk				Molodtseva et al. 2022	10.1093/biolinnean/blac009
MW991395	Tomsk3769	Ursus arctos	modern	Russia, Tomsk				Molodtseva et al. 2022	10.1093/biolinnean/blac009
MW991396	Tomsk3770	Ursus arctos	modern	Russia, Tomsk				Molodtseva et al. 2022	10.1093/biolinnean/blac009
MW991397	U2_Chu	Ursus arctos	ancient	Russia, Chumysh river		ca. 40 000 BP	Radiocarbon C14	Molodtseva et al. 2022	10.1093/biolinnean/blac009
MW991399	U16_Kol	Ursus arctos	ancient	Russia, Kolyvan-1		4200 - 3600 BP	estimated age	Molodtseva et al. 2022	10.1093/biolinnean/blac009
MW991400	U17_DC4	Ursus arctos	ancient	Russia, Denisova cave		ca. 5500 BP	estimated age	Molodtseva et al. 2022	10.1093/biolinnean/blac009
MW991401	U_Ir	Ursus arctos	modern	Russia, Irkutsk				Molodtseva et al. 2022	10.1093/biolinnean/blac009
OK001264	F(R)-7/2	Ursus arctos	modern	Russia, north east				Kosintev et al. 2022	10.1111/bor.12570
OK001265	F(R)-18	Ursus arctos	modern	Russia, Chukotka				Kosintev et al. 2022	10.1111/bor.12570
OK001266	F(R)-19	Ursus arctos	modern	Russia, Chukotka				Kosintev et al. 2022	10.1111/bor.12570
OK001267	F(R)-219	Ursus arctos	modern	Russia, Chukotka				Kosintev et al. 2022	10.1111/bor.12570
OK001268	F(R)-247	Ursus arctos	modern	Russia, Eastern Siberian sea coast				Kosintev et al. 2022	10.1111/bor.12570
OK001269	F(R)-276	Ursus arctos	modern	Russia, Letnyaya River				Kosintev et al. 2022	10.1111/bor.12570
OK001274	F(R)-217	Ursus arctos	modern	Russia, Yakutia				Kosintev et al. 2022	10.1111/bor.12570
OK001277	IK-1	Ursus arctos	modern	Russia, Ulunga River				Kosintev et al. 2022	10.1111/bor.12570
OK001278	F-2296	Ursus arctos	ancient	Russia, Indigirka River		43 030–44 800 cal. BP (Median probability: 44 000)	Radiocarbon C14	Kosintev et al. 2022	10.1111/bor.12570
OK512880	IPAE 871/1	Ursus arctos	ancient	Russia, Ukku-Tash cave		10 031 +- 94 cal. BP	Radiocarbon C14 (OxA-37456)	Salis et al. 2022	10.1111/mec.16267
OK512881	IPAE 107/06	Ursus arctos	historical	Russia, Shaitansky cave		711 +- 19 cal. BP	Radiocarbon C14 (OxA-35019)	Salis et al. 2022	10.1111/mec.16267
OK512882	IPAE 621/9	Ursus arctos	historical	Russia, Shaitansky cave		716 +- 22 cal. BP	Radiocarbon C14 (OxA-35017)	Salis et al. 2022	10.1111/mec.16267
OK512883	MMZ S-66359	Ursus arctos	historical	Russia, Pechoro-Ilych Nature Reserve	1953			Salis et al. 2022	10.1111/mec.16267
OK512884	MMZ S113733	Ursus arctos	historical	Russia, Evenkia Vanavara	1974			Salis et al. 2022	10.1111/mec.16267
OK512885	MMZ S66362	Ursus arctos	historical	Russia, Pechora-Ilych Nature Reserve	1947			Salis et al. 2022	10.1111/mec.16267
OK512886	MMZ S34946	Ursus arctos	historical	Russia, Environs Poventsa, Belomor- Baltic canal.	1934			Salis et al. 2022	10.1111/mec.16267
OK512887	MMZ S14882	Ursus arctos	historical	Russia, Northern Caucasus	1911			Salis et al. 2022	10.1111/mec.16267
OK512888	MMZ S22359	Ursus arctos	historical	Russia, Caucasian Biosphere Nature Reserve	1933			Salis et al. 2022	10.1111/mec.16267
OK512889	MMZ S34969	Ursus arctos	historical	Russia, Krasnoyarsk region, Mana river, Taiga forests	1991			Salis et al. 2022	10.1111/mec.16267
OK512890	MMZ S60149	Ursus arctos	historical	Russia, Kuril Isles	1957			Salis et al. 2022	10.1111/mec.16267
OK512891	MMZ S2073	Ursus arctos	historical	Russia, Vologda province, Velsk district	1910			Salis et al. 2022	10.1111/mec.16267
OK512892	MMZ S1395	Ursus arctos	historical	Russia, Kamchatka	1946			Salis et al. 2022	10.1111/mec.16267
OK512893	MMZ S34945	Ursus arctos	historical	Russia, Selemgo, Kirovsk (Murmansk). Male	1935			Salis et al. 2022	10.1111/mec.16267
OK512894	MMZ S3007	Ursus arctos	historical	Mongolia, Russian-Chinese Border, upper Kosogol lake	1903			Salis et al. 2022	10.1111/mec.16267
OK512895	MMZ S6039	Ursus arctos	historical	Russia, Okhotsk region, Burgalgana	1929			Salis et al. 2022	10.1111/mec.16267
OK512896	MMZ S1373	Ursus arctos	historical	Russia, Kamchatka	1946			Salis et al. 2022	10.1111/mec.16267
OK512897	MMZ S14933	Ursus arctos	historical	Russia, Baikal lake, Barguzin Nature Reserve	1925			Salis et al. 2022	10.1111/mec.16267
OK512898	MMZ S59248	Ursus arctos	historical	Russia, Enisei River, Verkhniy Imbak River	1956			Salis et al. 2022	10.1111/mec.16267
OK512899	MMZ S66341	Ursus arctos	historical	Russia, Pechoro-Ilych Naure Reserve	1947			Salis et al. 2022	10.1111/mec.16267
OK512900	MMZ S84887	Ursus arctos	historical	Russia, Yakutia, Elgiyay settlement.	1969			Salis et al. 2022	10.1111/mec.16267
OK512901	MMZ S34934	Ursus arctos	historical	Russia, Bolshoy Shantar island, Raduzhnyi cape	1926			Salis et al. 2022	10.1111/mec.16267
OK512902	MMZ S84888	Ursus arctos	historical	Russia, Yakutia, Elgiyay settlement	1969			Salis et al. 2022	10.1111/mec.16267
OK512903	MMZ S22367	Ursus arctos	historical	Russia, Caucasian Biosphere Nature Reserve	1936			Salis et al. 2022	10.1111/mec.16267
OK512904	MMZ S34958	Ursus arctos	historical	Russia, Ussury Region	1932			Salis et al. 2022	10.1111/mec.16267
OK512905	MMZ S34972	Ursus arctos	historical	Mongolia, Altai Mountains	1934			Salis et al. 2022	10.1111/mec.16267
OK512906	MMZ S34955	Ursus arctos	historical	Russia, Krasnoyarsk region, Aginsk district	1911			Salis et al. 2022	10.1111/mec.16267
OK512907	MMZ S159009	Ursus arctos	historical	Russia, Magadan province	1989			Salis et al. 2022	10.1111/mec.16267
OK512908	MMZ S14939	Ursus arctos	historical	Russia, Nth Caucasus Chechnya.	1913			Salis et al. 2022	10.1111/mec.16267
OK512909	MMZ S1396	Ursus arctos	historical	Russia, Kamchatka	1946			Salis et al. 2022	10.1111/mec.16267
OK512910	MMZ S34928	Ursus arctos	historical	Russia, Shantarsiy isles.	1925			Salis et al. 2022	10.1111/mec.16267
OK512911	AK-374-V-8	Ursus arctos	ancient	USA, Prince of Wales Island		11 509 +- 178 cal BP	Radiocarbon C14 (AA-10451)	Salis et al. 2022	10.1111/mec.16267
OK512912	CMN 29005	Ursus arctos	ancient	Canada, Dawson area Loc. 17 Sulphur Creek		11 432 +- 105 cal. BP	Radiocarbon C14 (OxA-38823)	Salis et al. 2022	10.1111/mec.16267
OK512913	CMN 38279	Ursus arctos	ancient	Canada, Sixtymile, Loc. 3		41 044 +- 1046 cal BP	Radiocarbon C14 (Beta-16162)	Salis et al. 2022	10.1111/mec.16267
OK512915	FAM 95634	Ursus arctos	ancient	USA, Goldstream		45 182 +- 236 cal. BP	Radiocarbon C14	Salis et al. 2022	10.1111/mec.16267
OK512916		Ursus arctos	ancient	Canada, Prince Edward Island		8436.93 BP; std. dev. 6999.1307	estimated age	Salis et al. 2022	10.1111/mec.16267
OK512917	CMN 42381, 582 UCLA	Ursus arctos	ancient	Canada, CMN 42381, 582 UCLA		40 599 +- 658 cal. BP	Radiocarbon C14 (CAMS-51808)	Salis et al. 2022	10.1111/mec.16267
OK512918	FAM 95665 A-653-4738	Ursus arctos	ancient	USA, Alaska, Gold Hill		16 628 +- 129 cal. BP	Radiocarbon C14 (CAMS-54128)	Salis et al. 2022	10.1111/mec.16267
OK512919	CMN 28972	Ursus arctos	ancient	Canada, Dawson area Loc. 17 Sulphur Creek		10 541.76 BP; std. dev. 1885.23	estimated age	Salis et al. 2022	10.1111/mec.16267
OK512920	KU 23034	Ursus arctos	historical	USA, Ice Cave KU-MT-41		491 +- 37 cal. BP	Radiocarbon C14 (OxA-38828)	Salis et al. 2022	10.1111/mec.16267
OK512921	AK-374-V-30A-0	Ursus arctos	ancient	USA, Prince of Wales Island		11 280.57 BP; std. dev. 1919.05	estimated age	Salis et al. 2022	10.1111/mec.16267
OK512922	CMN 46448	Ursus arctos	ancient	Canada, Sixtymile, Loc.3		100 040 BP; std. dev. 14 488.11	estimated age	Salis et al. 2022	10.1111/mec.16267
OK512923	KU 42725	Ursus arctos	ancient	USA (Alaska), Natural Trap Cave, Wyoming		5840.32 BP; std. dev. 4795.54	estimated age	Salis et al. 2022	10.1111/mec.16267
OK512924	CMN 35965	Ursus arctos	ancient	Canada, Dawson area Loc. 16 Hunker Creek		44 610 +- 992 cal. BP	Radiocarbon C14 (Beta-16159)	Salis et al. 2022	10.1111/mec.16267
OK512925	FAM 95597 A-653-4722	Ursus arctos	ancient	USA, Alaska, Gold Hill		18 098.42 BP; std. dev. 2477.53	estimated age	Salis et al. 2022	10.1111/mec.16267
OK512926	FAM 95641 A-203-8241	Ursus arctos	ancient	USA, Alaska, Engineer Creek		13 781 +- 135 cal. BP	Radiocarbon C14 (OxA-9798)	Salis et al. 2022	10.1111/mec.16267
OK512927	FAM 95640	Ursus arctos	ancient	USA, Alaska, Cripple Creek		>53 900 BP; 54367.78 BP; std. dv. 4311.62	Radiocarbon C14 (OxA-9861); estimated age	Salis et al. 2022	10.1111/mec.16267
OK512928	FAM 95666 A-340-2949	Ursus arctos	ancient	USA, Alaska, Cripple Creek		47 100±3100; 51187.53 BP; std. dv. 2381.63	Radiocarbon C14 (OxA-9260); estimated age	Salis et al. 2022	10.1111/mec.16267
OK512929	FAM 95602 A-576-3445	Ursus arctos	ancient	USA, Alaska, Cripple Creek		95 146.10 BP; std. dv. 15 633.49	estimated age	Salis et al. 2022	10.1111/mec.16267
OK512931	FAM 30770-F	Ursus arctos	ancient	USA, Alaska, Goldstream		45 085.53 BP; std. dv. 2187.76	estimated age	Salis et al. 2022	10.1111/mec.16267
OK512933	FAM 95677	Ursus arctos	ancient	USA, Alaska, Cripple Creek		48 390.55 BP; std. dv. 7417.73	estimated age	Salis et al. 2022	10.1111/mec.16267
OK512934	FAM 95603 A-439-3806	Ursus arctos	ancient	USA, Alaska, Cripple Creek		49 763.79 BP; std. dv. 2875.13	estimated age	Salis et al. 2022	10.1111/mec.16267
OK512935	FAM 95671	Ursus arctos	ancient	USA, Alaska, Goldstream		54 994.91; std. dv. 4570.22	estimated age	Salis et al. 2022	10.1111/mec.16267
OK512936	FAM 95609	Ursus arctos	ancient	USA, Alaska, Cripple Creek		51 315 +- 2293 cal. BP	Radiocarbon C14 (OxA-9767)	Salis et al. 2022	10.1111/mec.16267
OK512937	FAM 95657	Ursus arctos	ancient	USA, Alaska, Engineer Creek		23 313 +-194 cal. BP	Radiocarbon C14 (OxA-10036)	Salis et al. 2022	10.1111/mec.16267
OK512938	FAM 30421	Ursus arctos	ancient	USA, Alaska, Fairbanks area		22 326.03 BP; std. dv 3532.23	estimated age	Salis et al. 2022	10.1111/mec.16267
OK512939	FAM 95596 A-255-6946	Ursus arctos	ancient	USA, Alaska, Goldstream		16 986.83; std. dv. 2726.69	estimated age	Salis et al. 2022	10.1111/mec.16267
OK512940	FAM 95601 A-528-4149	Ursus arctos	ancient	USA, Alaska, Cripple Creek		40 742 +-741 cal. BP	Radiocarbon C14 (AA-17509)	Salis et al. 2022	10.1111/mec.16267
OK512941	FAM 95612 A-199-8654	Ursus arctos	ancient	USA, Alaska, Ester Creek		11 512 +- 141 cal. BP	Radiocarbon C14 (AA-17506)	Salis et al. 2022	10.1111/mec.16267
OK512942	FAM 95600 A-200-4347	Ursus arctos	ancient	USA, Alaska, Lower Eldorado Creek		43 387.77 BP; std. dv. 4123	estimated age	Salis et al. 2022	10.1111/mec.16267
OK512943	FAM 95595 A-200-6671B	Ursus arctos	ancient	USA, Alaska, Goldstream		14 571 +- 219 cal. BP	Radiocarbon C14 (AA-17508)	Salis et al. 2022	10.1111/mec.16267
OK512944	FAM 95672 A-386-4544	Ursus arctos	ancient	USA, Alaska, Cripple Creek		49589.29 BP; std. dv. 2910.01	estimated age	Salis et al. 2022	10.1111/mec.16267
OK512946	FAM 95642 A-425	Ursus arctos	ancient	USA, Alaska, Ester Ck		17 224 +- 148 cal. BP	Radiocarbon C14 (OxA-9262)	Salis et al. 2022	10.1111/mec.16267
OK512947	FAM 95670 A-658-1545	Ursus arctos	ancient	USA, Alaska, Gold Hill		18 650 +- 107 cal. BP	Radiocarbon C14 (OxA-9263)	Salis et al. 2022	10.1111/mec.16267
OK512948	FAM 95630	Ursus arctos	ancient	USA, Alaska, Lower Goldstream		18 204 +- 101 cal. BP	Radiocarbon C14 (CAMS-51805)	Salis et al. 2022	10.1111/mec.16267
OK512949	AMNH 30422	Ursus arctos	ancient	USA, Alaska, Fairbanks Area		22 909 +- 195 cal. BP	Radiocarbon C14 (AA-17507)	Salis et al. 2022	10.1111/mec.16267
OK512951		Ursus arctos	ancient	USA, Alaska, Colville River		82 616.12 BP; std. dv. 9943.96	estimated age	Salis et al. 2022	10.1111/mec.16267
OK512953	IK-01-112	Ursus arctos	ancient	USA, Alaska, North Slope, Ikpikpuk River		>52 500 BP; 78288. 60 BP; std. dv. 10 208.43	Radiocarbon C14 (OxA-38821); estimated age	Salis et al. 2022	10.1111/mec.16267
OK512954	P98.5.374	Ursus arctos	ancient	Canada, Edmonton		31 064 +- 122 cal. BP	Radiocarbon C14 (OxA 12912)	Salis et al. 2022	10.1111/mec.16267
OK512955	3657-153	Ursus arctos	ancient	Russia, Indigirka area		34 600 +- 187 cal. BP	Radiocarbon C14 (OxA-14944)	Salis et al. 2022	10.1111/mec.16267
OK512956	GD7D16-T10-#259	Ursus arctos	ancient	Canada, Gaadu Din 1, Haida Gwaii		13 937 +- 76 cal. BP	Radiocarbon C14	Salis et al. 2022	10.1111/mec.16267
OK512957	GD9A6-#1128	Ursus arctos	ancient	Canada, Gaadu Din 1, Haida Gwaii		14 123 +- 60 cal. BP	Radiocarbon C14	Salis et al. 2022	10.1111/mec.16267
OK512958	T2A15, 85-90, DBI	Ursus arctos	ancient	Canada, Gaadu Din 1, Haida Gwaii		14 097 +- 66 cal. BP	Radiocarbon C14	Salis et al. 2022	10.1111/mec.16267
OK512959	GD786-#71	Ursus arctos	ancient	Canada, Gaadu Din 1, Haida Gwaii		12 679 +- 27 cal. BP	Radiocarbon C14	Salis et al. 2022	10.1111/mec.16267
OK512960	GD7H1-#780	Ursus arctos	ancient	Canada, Gaadu Din 1, Haida Gwaii		14 707.55 BP; std. dv. 2880.73	estimated age	Salis et al. 2022	10.1111/mec.16267
OK512961	GD8B1_#764	Ursus arctos	ancient	Canada, Gaadu Din 1, Haida Gwaii		14 719.68 BP; std. dv. 2793.70	estimated age	Salis et al. 2022	10.1111/mec.16267
OK512962	T5A7, 45-50, DBD	Ursus arctos	ancient	Canada, Gaadu Din 1, Haida Gwaii		13 836 +- 80 cal. BP	Radiocarbon C14	Salis et al. 2022	10.1111/mec.16267
OK512963	T5A7, 45-50	Ursus arctos	ancient	Canada, Gaadu Din 1, Haida Gwaii		13 868 +- 73 cal. BP	Radiocarbon C14 (OxA-38824)	Salis et al. 2022	10.1111/mec.16267
OK512964	TP5-01-1	Ursus arctos	ancient	USA, Nevada, Mineral Hill Cave		11 389 +-115 cal. BP	Radiocarbon C14 (SR-5293)	Salis et al. 2022	10.1111/mec.16267
OK512965	IPAE 705/514	Ursus arctos	ancient	Russia, Urals, Tain Cave		17 184 +- 120 cal. BP	Radiocarbon C14 (OxA-37429)	Salis et al. 2022	10.1111/mec.16267
OK512966	IPAE 915/870	Ursus arctos	ancient	Russia, Irtysh River		31 065 +- 159 cal. BP	Radiocarbon C14 (OxA-37455)	Salis et al. 2022	10.1111/mec.16267
OK512967	IPAE 915/869	Ursus arctos	ancient	Russia, Irtysh River		47 131 +- 1335 cal. BP	Radiocarbon C14 (UCIAMS-56989)	Salis et al. 2022	10.1111/mec.16267
OK512968	1977, 20-30cm	Ursus arctos	ancient	Altai, Razboinichya Cave		19 847 +- 111 cal. BP	Radiocarbon C14 (UCIAMS-56991)	Salis et al. 2022	10.1111/mec.16267
OK512969		Ursus arctos	ancient	Russia, Altai, Razboinichya Cave		19 835 +- 111 cal. BP	Radiocarbon C14 (UCIAMS-56992)	Salis et al. 2022	10.1111/mec.16267
OK512970		Ursus arctos	ancient	Russia, Altai, Razboinichya Cave		19 769 +- 109 cal. BP	Radiocarbon C14 (UCIAMS-56993)	Salis et al. 2022	10.1111/mec.16267
OK512971		Ursus arctos	ancient	Russia, Altai, Razboinichya Cave		16 886 +- 112 cal. BP	Radiocarbon C14 (UCIAMS-56994)	Salis et al. 2022	10.1111/mec.16267
OK512972	1977, a 15-60cm	Ursus arctos	ancient	Russia, Altai, Razboinichya Cave		18 641 +- 108 cal. BP	Radiocarbon C14 (UCIAMS-56995)	Salis et al. 2022	10.1111/mec.16267
OK512973		Ursus arctos	ancient	Russia, Altai, Razboinichya Cave		16 738 +- 118 cal. BP	Radiocarbon C14 (UCIAMS-56996)	Salis et al. 2022	10.1111/mec.16267
OK512974	M3M N18	Ursus arctos	ancient	Russia, Mezmaiskaya Cave, Layer 2A, Caucasus Mountains		46 549 +- 1481 cal. BP	Radiocarbon C14 (CURL-10273)	Salis et al. 2022	10.1111/mec.16267
OK512975	VNHM 40604	Ursus arctos	historical	Russia, Kamchatka	1878-1883			Salis et al. 2022	10.1111/mec.16267
OK512976	VNHM 40648	Ursus arctos	historical	Russia, Kamchatka	1878-1883			Salis et al. 2022	10.1111/mec.16267
OK512977	VNHM 40627	Ursus arctos	historical	Russia, Kamchatka	1878-1883			Salis et al. 2022	10.1111/mec.16267
OK512978	VNHM 40601	Ursus arctos	historical	Russia, Kamchatka	1878-1883			Salis et al. 2022	10.1111/mec.16267
OK512979	VNHM 40626	Ursus arctos	historical	Russia, Kamchatka	1878-1883			Salis et al. 2022	10.1111/mec.16267
OK512980	DARD0371	Ursus arctos	ancient	China, DaAngRong Cave, JiLin Da'an cave		>47 000 BP; 102 840 BP; std. dv. 18 882	Radiocarbon C14 (OxA-38854); estimated age	Salis et al. 2022	10.1111/mec.16267
OK512981	07HGXC	Ursus arctos	ancient	China, XiaoGuShan Cave		48 293 +- 1247 cal. BP	Radiocarbon C14 (OxA-38852)	Salis et al. 2022	10.1111/mec.16267
